# Supplementary material for: FD-2, an Anticervical Stenosis Device for Patients Undergoing Radical Trachelectomy or Cervical Conization
Source: Bioengineering (Basel). 2023 Sep 1;10(9):1032. doi: 10.3390/bioengineering10091032 (PMC10525620; doi:10.3390/bioengineering10091032)
Supplement: Supplementary file 1 [file bioengineering-10-01032-s001.zip]

Archive with 1 entries (1 files):
- bioengineering-2455693-supplementary.pdf
